# Supplementary material for: Trawl impacts on the relative status of biotic communities of seabed sedimentary habitats in 24 regions worldwide
Source: Proc Natl Acad Sci U S A. 2022 Jan 4;119(2):e2109449119. doi: 10.1073/pnas.2109449119 (PMC8764683; doi:10.1073/pnas.2109449119)
Supplement: Supplementary File [file pnas.2109449119.sd01.xlsx]

## Sheet: Gradient studies community data
Reference	Study ID	Area or location as reported in the study	General Region e.g. Eastern North America, of the study	Intertidal or subtidal location I/S	Dominant sedimentary Habitat	Trawl gear used (TD=towed dredge, OT=otter trawl).	Fishing Intensity, swept area ratio (km2 km-2 y-1).	Response Type measured	Infauna or epifauna sampled	Response variable	Units	Response variable value
Short.Ref	StudyID	area	Region	tide	Habitat.standard	Gear.standard	Swept.area.ratio	Outcome	Faunal.group	Resp.as.reported	Units	Fished.Response
Collie et al. 2005. AFS, Vol 41, pp. 325-343	10a	Georges Bank, Canada	Eastern North America	S	Gravel	TD	2.67507	Biomass	Epifauna	Total	g/l	8.95107
Collie et al. 2005. AFS, Vol 41, pp. 325-343	10a	Georges Bank, Canada	Eastern North America	S	Gravel	TD	2.67507	Biomass	Epifauna	Total	g/l	9.33726
Collie et al. 2005. AFS, Vol 41, pp. 325-343	10a	Georges Bank, Canada	Eastern North America	S	Gravel	TD	2.62332	Biomass	Epifauna	Total	g/l	7.76389
Collie et al. 2005. AFS, Vol 41, pp. 325-343	10a	Georges Bank, Canada	Eastern North America	S	Gravel	TD	2.68203	Biomass	Epifauna	Total	g/l	12.9482
Collie et al. 2005. AFS, Vol 41, pp. 325-343	10a	Georges Bank, Canada	Eastern North America	S	Gravel	TD	2.56731	Biomass	Epifauna	Total	g/l	5.53654
Collie et al. 2005. AFS, Vol 41, pp. 325-343	10a	Georges Bank, Canada	Eastern North America	S	Gravel	TD	0.394689	Biomass	Epifauna	Total	g/l	27.1679
Collie et al. 2005. AFS, Vol 41, pp. 325-343	10a	Georges Bank, Canada	Eastern North America	S	Gravel	TD	0.52564	Biomass	Epifauna	Total	g/l	54.0148
Collie et al. 2005. AFS, Vol 41, pp. 325-343	10a	Georges Bank, Canada	Eastern North America	S	Gravel	TD	0.959668	Biomass	Epifauna	Total	g/l	29.9166
Collie et al. 2005. AFS, Vol 41, pp. 325-343	10a	Georges Bank, Canada	Eastern North America	S	Gravel	TD	2.67507	Abundance	Epifauna	Total	N/l	3.07926
Collie et al. 2005. AFS, Vol 41, pp. 325-343	10a	Georges Bank, Canada	Eastern North America	S	Gravel	TD	2.67507	Abundance	Epifauna	Total	N/l	3.06454
Collie et al. 2005. AFS, Vol 41, pp. 325-343	10a	Georges Bank, Canada	Eastern North America	S	Gravel	TD	2.62332	Abundance	Epifauna	Total	N/l	2.32912
Collie et al. 2005. AFS, Vol 41, pp. 325-343	10a	Georges Bank, Canada	Eastern North America	S	Gravel	TD	2.68203	Abundance	Epifauna	Total	N/l	4.50372
Collie et al. 2005. AFS, Vol 41, pp. 325-343	10a	Georges Bank, Canada	Eastern North America	S	Gravel	TD	2.56731	Abundance	Epifauna	Total	N/l	2.86626
Collie et al. 2005. AFS, Vol 41, pp. 325-343	10a	Georges Bank, Canada	Eastern North America	S	Gravel	TD	0.394689	Abundance	Epifauna	Total	N/l	59.7798
Collie et al. 2005. AFS, Vol 41, pp. 325-343	10a	Georges Bank, Canada	Eastern North America	S	Gravel	TD	0.52564	Abundance	Epifauna	Total	N/l	50.6808
Collie et al. 2005. AFS, Vol 41, pp. 325-343	10a	Georges Bank, Canada	Eastern North America	S	Gravel	TD	0.959668	Abundance	Epifauna	Total	N/l	63.8606
Collie et al. 2005. AFS, Vol 41, pp. 325-343	10b	Georges Bank, USA	Eastern North America	S	Gravel	TD	0	Biomass	Epifauna	Total	g/l	74.2201
Collie et al. 2005. AFS, Vol 41, pp. 325-343	10b	Georges Bank, USA	Eastern North America	S	Gravel	TD	0	Biomass	Epifauna	Total	g/l	66.0378
Collie et al. 2005. AFS, Vol 41, pp. 325-343	10b	Georges Bank, USA	Eastern North America	S	Gravel	TD	0	Biomass	Epifauna	Total	g/l	164.248
Collie et al. 2005. AFS, Vol 41, pp. 325-343	10b	Georges Bank, USA	Eastern North America	S	Gravel	TD	1.66353	Biomass	Epifauna	Total	g/l	2.97216
Collie et al. 2005. AFS, Vol 41, pp. 325-343	10b	Georges Bank, USA	Eastern North America	S	Gravel	TD	1.5881	Biomass	Epifauna	Total	g/l	4.3943
Collie et al. 2005. AFS, Vol 41, pp. 325-343	10b	Georges Bank, USA	Eastern North America	S	Gravel	TD	1.82869	Biomass	Epifauna	Total	g/l	23.85
Collie et al. 2005. AFS, Vol 41, pp. 325-343	10b	Georges Bank, USA	Eastern North America	S	Gravel	TD	1.38963	Biomass	Epifauna	Total	g/l	9.79434
Collie et al. 2005. AFS, Vol 41, pp. 325-343	10b	Georges Bank, USA	Eastern North America	S	Gravel	TD	1.41135	Biomass	Epifauna	Total	g/l	6.94469
Collie et al. 2005. AFS, Vol 41, pp. 325-343	10b	Georges Bank, USA	Eastern North America	S	Gravel	TD	1.44826	Biomass	Epifauna	Total	g/l	8.54572
Collie et al. 2005. AFS, Vol 41, pp. 325-343	10b	Georges Bank, USA	Eastern North America	S	Gravel	TD	1.45414	Biomass	Epifauna	Total	g/l	9.21621
Collie et al. 2005. AFS, Vol 41, pp. 325-343	10b	Georges Bank, USA	Eastern North America	S	Gravel	TD	0	Abundance	Epifauna	Total	N/l	9.54466
Collie et al. 2005. AFS, Vol 41, pp. 325-343	10b	Georges Bank, USA	Eastern North America	S	Gravel	TD	0	Abundance	Epifauna	Total	N/l	11.5543
Collie et al. 2005. AFS, Vol 41, pp. 325-343	10b	Georges Bank, USA	Eastern North America	S	Gravel	TD	0	Abundance	Epifauna	Total	N/l	16.6057
Collie et al. 2005. AFS, Vol 41, pp. 325-343	10b	Georges Bank, USA	Eastern North America	S	Gravel	TD	0	Abundance	Epifauna	Total	N/l	7.50314
Collie et al. 2005. AFS, Vol 41, pp. 325-343	10b	Georges Bank, USA	Eastern North America	S	Gravel	TD	1.66353	Abundance	Epifauna	Total	N/l	2.33183
Collie et al. 2005. AFS, Vol 41, pp. 325-343	10b	Georges Bank, USA	Eastern North America	S	Gravel	TD	1.5881	Abundance	Epifauna	Total	N/l	1.42821
Collie et al. 2005. AFS, Vol 41, pp. 325-343	10b	Georges Bank, USA	Eastern North America	S	Gravel	TD	1.82869	Abundance	Epifauna	Total	N/l	5.67886
Collie et al. 2005. AFS, Vol 41, pp. 325-343	10b	Georges Bank, USA	Eastern North America	S	Gravel	TD	1.38963	Abundance	Epifauna	Total	N/l	5.20597
Collie et al. 2005. AFS, Vol 41, pp. 325-343	10b	Georges Bank, USA	Eastern North America	S	Gravel	TD	1.41135	Abundance	Epifauna	Total	N/l	2.28987
Collie et al. 2005. AFS, Vol 41, pp. 325-343	10b	Georges Bank, USA	Eastern North America	S	Gravel	TD	1.44826	Abundance	Epifauna	Total	N/l	2.22257
Collie et al. 2005. AFS, Vol 41, pp. 325-343	10b	Georges Bank, USA	Eastern North America	S	Gravel	TD	1.45414	Abundance	Epifauna	Total	N/l	3.39676
Smith et al. 2013. MEPS, 472: 199-217 A	42a	NorthEast Peak, Georges Bank, CA, N. America	Eastern North America	S	Gravel	TD	6.13943	Abundance	Epifauna	Total	N/l	2.06316
Smith et al. 2013. MEPS, 472: 199-217 A	42a	NorthEast Peak, Georges Bank, CA, N. America	Eastern North America	S	Gravel	TD	4.18409	Abundance	Epifauna	Total	N/l	83.1158
Smith et al. 2013. MEPS, 472: 199-217 A	42a	NorthEast Peak, Georges Bank, CA, N. America	Eastern North America	S	Gravel	TD	5.71166	Abundance	Epifauna	Total	N/l	5.6
Smith et al. 2013. MEPS, 472: 199-217 A	42a	NorthEast Peak, Georges Bank, CA, N. America	Eastern North America	S	Gravel	TD	3.9099	Abundance	Epifauna	Total	N/l	49.2211
Smith et al. 2013. MEPS, 472: 199-217 A	42a	NorthEast Peak, Georges Bank, CA, N. America	Eastern North America	S	Gravel	TD	5.04892	Abundance	Epifauna	Total	N/l	10.0211
Smith et al. 2013. MEPS, 472: 199-217 A	42a	NorthEast Peak, Georges Bank, CA, N. America	Eastern North America	S	Gravel	TD	3.40006	Abundance	Epifauna	Total	N/l	58.0632
Smith et al. 2013. MEPS, 472: 199-217 A	42a	NorthEast Peak, Georges Bank, CA, N. America	Eastern North America	S	Gravel	TD	6.13943	Biomass	Epifauna	Total	g/l	23.9196
Smith et al. 2013. MEPS, 472: 199-217 A	42a	NorthEast Peak, Georges Bank, CA, N. America	Eastern North America	S	Gravel	TD	4.18409	Biomass	Epifauna	Total	g/l	140.31
Smith et al. 2013. MEPS, 472: 199-217 A	42a	NorthEast Peak, Georges Bank, CA, N. America	Eastern North America	S	Gravel	TD	5.71166	Biomass	Epifauna	Total	g/l	45.8145
Smith et al. 2013. MEPS, 472: 199-217 A	42a	NorthEast Peak, Georges Bank, CA, N. America	Eastern North America	S	Gravel	TD	3.9099	Biomass	Epifauna	Total	g/l	70.5365
Smith et al. 2013. MEPS, 472: 199-217 A	42a	NorthEast Peak, Georges Bank, CA, N. America	Eastern North America	S	Gravel	TD	5.04892	Biomass	Epifauna	Total	g/l	101.267
Smith et al. 2013. MEPS, 472: 199-217 A	42a	NorthEast Peak, Georges Bank, CA, N. America	Eastern North America	S	Gravel	TD	3.40006	Biomass	Epifauna	Total	g/l	77.9174
Smith et al. 2013. MEPS, 472: 199-217 B	42b	Georges Bank, USA, N. America	Eastern North America	S	Gravel	TD	1.3124	Abundance	Epifauna	Total	N/l	6.12831
Smith et al. 2013. MEPS, 472: 199-217 B	42b	Georges Bank, USA, N. America	Eastern North America	S	Gravel	TD	0	Abundance	Epifauna	Total	N/l	6.99881
Smith et al. 2013. MEPS, 472: 199-217 B	42b	Georges Bank, USA, N. America	Eastern North America	S	Gravel	TD	1.33499	Abundance	Epifauna	Total	N/l	6.66246
Smith et al. 2013. MEPS, 472: 199-217 B	42b	Georges Bank, USA, N. America	Eastern North America	S	Gravel	TD	0	Abundance	Epifauna	Total	N/l	8.12691
Smith et al. 2013. MEPS, 472: 199-217 B	42b	Georges Bank, USA, N. America	Eastern North America	S	Gravel	TD	1.20856	Abundance	Epifauna	Total	N/l	9.70659
Smith et al. 2013. MEPS, 472: 199-217 B	42b	Georges Bank, USA, N. America	Eastern North America	S	Gravel	TD	0	Abundance	Epifauna	Total	N/l	14.8014
Smith et al. 2013. MEPS, 472: 199-217 B	42b	Georges Bank, USA, N. America	Eastern North America	S	Gravel	TD	1.38816	Abundance	Epifauna	Total	N/l	5.57221
Smith et al. 2013. MEPS, 472: 199-217 B	42b	Georges Bank, USA, N. America	Eastern North America	S	Gravel	TD	0	Abundance	Epifauna	Total	N/l	5.99635
Smith et al. 2013. MEPS, 472: 199-217 B	42b	Georges Bank, USA, N. America	Eastern North America	S	Gravel	TD	1.3124	Biomass	Epifauna	Total	g/l	45.5117
Smith et al. 2013. MEPS, 472: 199-217 B	42b	Georges Bank, USA, N. America	Eastern North America	S	Gravel	TD	0	Biomass	Epifauna	Total	g/l	32.4533
Smith et al. 2013. MEPS, 472: 199-217 B	42b	Georges Bank, USA, N. America	Eastern North America	S	Gravel	TD	1.33499	Biomass	Epifauna	Total	g/l	27.8205
Smith et al. 2013. MEPS, 472: 199-217 B	42b	Georges Bank, USA, N. America	Eastern North America	S	Gravel	TD	0	Biomass	Epifauna	Total	g/l	57.6393
Smith et al. 2013. MEPS, 472: 199-217 B	42b	Georges Bank, USA, N. America	Eastern North America	S	Gravel	TD	1.20856	Biomass	Epifauna	Total	g/l	56.3697
Smith et al. 2013. MEPS, 472: 199-217 B	42b	Georges Bank, USA, N. America	Eastern North America	S	Gravel	TD	0	Biomass	Epifauna	Total	g/l	108.598
Smith et al. 2013. MEPS, 472: 199-217 B	42b	Georges Bank, USA, N. America	Eastern North America	S	Gravel	TD	1.38816	Biomass	Epifauna	Total	g/l	25.0034
Smith et al. 2013. MEPS, 472: 199-217 B	42b	Georges Bank, USA, N. America	Eastern North America	S	Gravel	TD	0	Biomass	Epifauna	Total	g/l	50.8254
